# Supplementary material for: Direct Detection of Fungal Siderophores on Bats with White-Nose Syndrome via Fluorescence Microscopy-Guided Ambient Ionization Mass Spectrometry
Source: PLoS One. 2015 Mar 17;10(3):e0119668. doi: 10.1371/journal.pone.0119668 (PMC4364562; doi:10.1371/journal.pone.0119668)
Supplement: S1 Table — (XLSX) [file pone.0119668.s001.xlsx]

## Sheet: Sheet1
Siderophore	Protein	Description	Organism	Accession #	Amino Acid Sequence Length	% Coverage	% Identity	E	hypothetical protein	Pd Accession #
TAFC	SidA	L-ornithine N5-oxygenase	Aspergillus fumigatus AF293	EAL93065.1	501	86	42	7 x 10-88	GMDG 02313	ELR06991.1
	SidF	N5-transacylase	Aspergillus kawachii IFO 4308	GAA92776.1	446	100	75	0	GMDG 07923	ELR06332.1
	SidD	nonribosomal peptide synthetase	Aspergillus fumigatus AF293	XP_748662.1	2083	99	66	0	GMDG 07921	ELR06330.1
	SidG	N2-transacetylase	Aspergillus fumigatus AF293	XP_748685.1	235	78	56	4 x 10-75	GMDG 02922	ELR08095.1
	SidG	GNAT family acetyltransferase	Aspergillus oryzae 3.042	EIT80644.1	193	96	63	3 x 10-88	GMDG 02922	ELR08095.1
	MirB	TAFC transporter	Aspergillus nidulans	AAN10149.1	604	96	61	0	GMDG 02921	ELR08094.1
	MirB	TAFC transporter	Aspergillus nidulans	AAN10149.1		96	58	0	GMDG 07922	ELR06331.1
Ferrichrome	Sid1	L-ornithine 5-monooxygenase	Ustilago maydis	P56584.2	649	71	31	5 x 10-49	GMDG 02313	ELR06991.1
	Sid1	L-ornithine oxygenase	Aspergillus oryzae	BAD06462.1	502	86	40	9 x 10-74	GMDG 02313	ELR06991.1
	Omo1	putative L-ornithine-N5-monooxygenase	Omphalotus olearius	AAX49355.1	587	60	39	3 x 10-48	GMDG 02313	ELR06991.1
	PvdA	Lysine/ornithine N-monooxygenase	Pseudomonas aeruginosa	AAX16346.1	443	91	36	1 x 10-65	GMDG 02313	ELR06991.1
	Sid2	ferrichrome siderophore peptide synthetase	Ustilago maydis	AAB93493.1	3947	94	27	2 x 10-137	GMDG 02314	ELR06992.1
	Sid2	nonribosomal siderophore peptide synthase Sid2	Aspergillus flavus NRRL3357	EED45178.1|	2100	99	69	0	GMDG 07921	ELR06330.1
	Sid2	nonribosomal siderophore peptide synthase	Aspergillus niger CBS 513.88	XP_001390234.2	2045	99	64	0	GMDG 07921	ELR06330.1
	Fso1	putative acyltransferase	Fusarium oxysporum	ABQ88348.1	1197	100	62	0	GMDG 02034	ELR06239.1
	SidC	peptide synthetase	Aspergillus nidulans	AAP56239.1	4792	95	29	0	CMDG 02314	ELR06992.1
	Ato1	putative acyltransferase	Omphalotus olearius	AAX49354.1	393	82	30	5 x 10-42	GMDG 07923	ELR06332.1
	hypothetical protein UM01432.1	hypothetical protein UM01432.1	Ustilago maydis 521	XP_757579.1	427	68	34	1 x 10-51	GMDG 07923	ELR06332.1
	Ace1	C2H2 transcription factor	Aspergillus oryzae RIB40	XP_001818420.2	724	66	40	3 x 10-102	GMDG 05092	ELR01914.1
	Sit1	siderochrome-iron transporter	Aspergillus nidulans CBS513.88	XP_001388516.1	577	98	62	0	GMDG 02451	ELR07224.1

## Sheet: Sheet2
Siderophore	Protein	Description	Organism	Accession #	Amino Acid Sequence Length	% Coverage	% Identity	E	hypothetical protein	Pd Accession #
Ferrichrome	Sid1	L-ornithine 5-monooxygenase	Ustilago maydis	P56584.2	649	71	31	5 x 10-49	GMDG 02313	ELR06991.1
	Sid1	L-ornithine oxygenase	Aspergillus oryzae	BAD06462.1	502	86	40	9 x 10-74	GMDG 02313	ELR06991.1
	Omo1	putative L-ornithine-N5-monooxygenase	Omphalotus olearius	AAX49355.1	587	60	39	3 x 10-48	GMDG 02313	ELR06991.1
	PvdA	Lysine/ornithine N-monooxygenase	Pseudomonas aeruginosa	AAX16346.1	443	91	36	1 x 10-65	GMDG 02313	ELR06991.1
	Sid2	ferrichrome siderophore peptide synthetase	Ustilago maydis	AAB93493.1	3947	94	27	2 x 10-137	GMDG 02314	ELR06992.1
	Sid2	nonribosomal siderophore peptide synthase Sid2	Aspergillus flavus NRRL3357	EED45178.1|	2100	99	69	0	GMDG 07921	ELR06330.1
	Sid2	nonribosomal siderophore peptide synthase	Aspergillus niger CBS 513.88	XP_001390234.2	2045	99	64	0	GMDG 07921	ELR06330.1
	Fso1	putative acyltransferase	Fusarium oxysporum	ABQ88348.1	1197	100	62	0	GMDG 02034	ELR06239.1
	SidC	peptide synthetase	Aspergillus nidulans	AAP56239.1	4792	95	29	0	CMDG 02314	ELR06992.1
	Ato1	putative acyltransferase	Omphalotus olearius	AAX49354.1	393	82	30	5 x 10-42	GMDG 07923	ELR06332.1
	hypothetical protein UM01432.1	hypothetical protein UM01432.1	Ustilago maydis 521	XP_757579.1	427	68	34	1 x 10-51	GMDG 07923	ELR06332.1
	Ace1	C2H2 transcription factor	Aspergillus oryzae RIB40	XP_001818420.2	724	66	40	3 x 10-102	GMDG 05092	ELR01914.1
	Sit1	siderochrome-iron transporter	Aspergillus nidulans CBS513.88	XP_001388516.1	577	98	62	0	GMDG 02451	ELR07224.1
